# Supplementary material for: Method for the quantitative evaluation of ecosystem services in coastal regions
Source: PeerJ. 2019 Jan 14;6:e6234. doi: 10.7717/peerj.6234 (PMC6336092; doi:10.7717/peerj.6234)
Supplement: Supplemental Information 79 [file peerj-07-6234-s079.xlsx]

## Sheet: Sheet1
	No occurrence of anoxic water	Primary productivity	Stability of ground	No occurrence of blue tide	Source of juveniles	No predatory or competitive species	Management of ground condition	Protection of species
SN	-1	0.160039	-0.5	-0.5	0.5	-0.5	0.5	-0.5
UK	0.98	0.147125	0.5	0.5	0.5	0	0.5	0
TR	-0.602	0.34654	0.5	0.5	0.5	-0.5	-0.5	-0.5
OR	-0.52	0.5467	0.5	0.5	0.5	0	0.5	0.5
