# Supplementary material for: Method for the quantitative evaluation of ecosystem services in coastal regions
Source: PeerJ. 2019 Jan 14;6:e6234. doi: 10.7717/peerj.6234 (PMC6336092; doi:10.7717/peerj.6234)
Supplement: Supplemental Information 85 [file peerj-07-6234-s085.xlsx]

## Sheet: Sheet1
Number of visitors per day
	Walking	Running	Cycling	Fishing	Clamming	Others
UK	732	104	212	4	0	46
TR	10	7	67	4	6	0
OR	34	2	18	10	0	12
