# Supplementary material for: Method for the quantitative evaluation of ecosystem services in coastal regions
Source: PeerJ. 2019 Jan 14;6:e6234. doi: 10.7717/peerj.6234 (PMC6336092; doi:10.7717/peerj.6234)
Supplement: Supplemental Information 86 [file peerj-07-6234-s086.xlsx]

## Sheet: Sheet1
Recognition of existence of tidal flat
	Recognized	Unrecognized
UK	72	9
TR	10	1
OR	14	0
Stay time
	<0.5h	0.5 to 1h	1 to 2h	2 to 3h	3 to 4h	>4h
UK	25	29	18	7	0	2
TR	0	4	3	2	2	0
OR	6	6	1	0	0	1
Awareness to tidal flat
	Very important	Important	Rather important	Rather not important	Not important	No need	No answer
UK	51	15	13	0	1	0	1
TR	6	4	0	0	0	0	1
OR	9	2	1	1	1	0	0
